# Supplementary material for: Comparison of SPEED, S-Trap, and In-Solution-Based Sample Preparation Methods for Mass Spectrometry in Kidney Tissue and Plasma
Source: Int J Mol Sci. 2023 Mar 27;24(7):6290. doi: 10.3390/ijms24076290 (PMC10094439; doi:10.3390/ijms24076290)
Supplement: Supplementary file 1 [file ijms-24-06290-s001.zip]

Archive with 1 entries (1 files):
- ijms-2223626-Supplementary.pdf
